# Supplementary material for: The effect of physical exercise on cardiopulmonary fitness in burn patients: A meta-analysis
Source: PLoS One. 2025 Aug 18;20(8):e0330301. doi: 10.1371/journal.pone.0330301 (PMC12360598; doi:10.1371/journal.pone.0330301)
Supplement: S5 Appendix — (XLS) [file pone.0330301.s005.xls]

## Sheet: Primary outcome
Table S5 The data of meta-analysis
	VO2peak
	Treatment			Control
	N	Mean	SD	N	Mean	SD
Ali 2015	15	12.1	3.3	15	3.4	2
Basha2022	20	5	2.1	20	0.9	1.3
De 2007	11	4.3	5.2	11	1.5	8
De 2007	13	5.8	6.7	11	1.5	8
Elnaggar 2022	18	4.5	2.5	18	1.9	2.2
Przkora 2007	17	6.1	8.37	11	2.1	9.46
Suman 2001	19	6.8	15.4	16	-0.4	7.4
Suman 2003	13	5.9	5.43	11	1.6	7.33
Voigt2020	31	7.7	1.5	14	2.2	0.8
Wurzer2016	82	7	59.4	43	3	41
Wurzer2016	82	9	65.3	43	8	43
Date:18 Sep 2024	Name of data extractors: RevMan 5.4 software

## Sheet: Secondary outcome
Table S5 The data of meta-analysis
	6MWT
	Treatment			Control
	N	Mean	SD	N	Mean	SD
Abdelbasset2021	15	42.2	32.5	15	18.9	34.6
Huo 2023	15	130	47.6	17	17.5	106.7
Nambi G2021	15	22.3	18.4	15	10.6	16.6
Nambi G2021	15	12.5	18.4	15	2.5	16.6
Wu 2022	29	208	38	20	139	32
	FVC%
	Treatment			Control
	N	Mean	SD	N	Mean	SD
Abdelbasset2022	15	12.8	9	15	6.3	8.4
Nambi2021	15	9.8	2.9	15	3.9	3.2
Nambi2021	15	16.7	3.7	15	9.2	3.8
	FEV1%
	Treatment			Control
	N	Mean	SD	N	Mean	SD
Abdelbasset2022	15	12.9	7.2	15	5.7	6.6
Nambi2021	15	15.7	0.9	15	7.4	1.5
	HRmax
	Treatment			Control
	N	Mean	SD	N	Mean	SD
De 2007	11	12.7	21.8	11	3.6	19.9
De 2007	13	0.4	18.5	11	3.6	19.9
Elnaggar 2022	18	14	6.1	18	7	8.7
	RHR
	Treatment			Control
	N	Mean	SD	N	Mean	SD
De 2007	11	-7.6	15.3	11	-7.1	13.8
De 2007	13	-2.2	17.4	11	-7.1	13.8
Wurzer2016	82	-32	15	43	-34	15.5
Date:18 Sep 2024	Name of data extractors: RevMan 5.4 software

## Sheet: Subgroup analysis
Table S5 The data of meta-analysis
	VO2Peak subgroups
	Treatment			Control
Subgroups1:Age	N	Mean	SD	N	Mean	SD
Children
Elnaggar 2022	18	4.5	2.5	18	1.9	2.2
Przkora 2007	17	6.1	8.37	11	2.1	9.46
Suman 2001	19	6.8	15.4	16	-0.4	7.4
Suman 2003	13	5.9	5.43	11	1.6	7.33
Wurzeret 2016	82	9	65.3	43	8	43
Wurzeret 2016	82	7	59.4	43	3	41
Adult
Ali 2015	15	12.1	3.3	15	3.4	2
De 2007	13	5.8	6.7	11	1.5	8
De 2007	11	4.3	5.2	11	1.5	8
Voigt2020	31	7.7	1.5	14	2.2	0.8
	Treatment			Control
Subgroups2:Degree of burns	N	Mean	SD	N	Mean	SD
Moderate
De 2007	11	4.3	5.2	11	1.5	8
De 2007	13	5.8	6.7	11	1.5	8
Elnaggar 2022	18	4.5	2.5	18	1.9	2.2
Severe
Ali 2015	15	12.1	3.3	15	3.4	2
Basha2022	20	5	2.1	20	0.9	1.3
Przkora 2007	17	6.1	8.37	11	2.1	9.46
Suman 2001	19	6.8	15.4	16	-0.4	7.4
Suman 2003	13	5.9	5.43	11	1.6	7.33
Voigt2020	31	7.7	1.5	14	2.2	0.8
Wurzeret 2016	82	7	59.4	43	3	41
Wurzeret 2016	82	9	65.3	43	8	43
	Treatment			Control
Subgroups3:Exercise Time	N	Mean	SD	N	Mean	SD
>60min
Ali 2015	15	12.1	3.3	15	3.4	2
Przkora 2007	17	6.1	8.37	11	2.1	9.46
Suman 2001	19	6.8	15.4	16	-0.4	7.4
Suman 2003	13	5.9	5.43	11	1.6	7.33
Voigt2020	31	7.7	1.5	14	2.2	0.8
Wurzeret 2016	82	9	65.3	43	8	43
Wurzeret 2016	82	7	59.4	43	3	41
≤60min
Basha2022	20	5	2.1	20	0.9	1.3
De 2007	13	5.8	6.7	11	1.5	8
De 2007	11	4.3	5.2	11	1.5	8
Elnaggar 2022	18	4.5	2.5	18	1.9	2.2
Subgroups4:Exercise Type
AE
Ali 2015	15	12.1	3.3	15	3.4	2
Basha2022	20	5	2.1	20	0.9	1.3
De 2007	11	4.3	5.2	11	1.5	8
De 2007	13	5.8	6.7	11	1.5	8
Elnaggar 2022	18	4.5	2.5	18	1.9	2.2
RS+AE
Przkora 2007	17	6.1	8.37	11	2.1	9.46
Suman 2001	19	6.8	15.4	16	-0.4	7.4
Suman 2003	13	5.9	5.43	11	1.6	7.33
Voigt2020	31	7.7	1.5	14	2.2	0.8
Wurzeret 2016	82	7	59.4	43	3	41
Wurzeret 2016	82	9	65.3	43	8	43
Date:18 Sep 2024	Name of data extractors: RevMan 5.4 software
