# Supplementary material for: The effect of physical exercise on cardiopulmonary fitness in burn patients: A meta-analysis
Source: PLoS One. 2025 Aug 18;20(8):e0330301. doi: 10.1371/journal.pone.0330301 (PMC12360598; doi:10.1371/journal.pone.0330301)
Supplement: S6 Appendix — (XLS) [file pone.0330301.s006.xls]

## Sheet: Sheet1
Study	D1	D2	D3	D4	D5	D6	D7
Huo et al.,2023	Unclear	Unclear	High	High	Low	Low	Low
Elnaggar et al 2022	Low	Low	High	Unclear	Low	Low	Low
Basha et al 2022	Low	Low	Unclear	Low	Low	Low	Low
Wu et al.,2022	Low	Unclear	High	High	Low	Low	Low
Abdelbasset et al.,2022	Low	Low	Unclear	Low	Low	Low	Low
Nambi et al.,2021	Unclear	Unclear	High	Low	Low	Low	Low
Voigt et al.,2020	Unclear	Unclear	High	Unclear	Low	Low	Low
Wurzer et al.,2016	High	High	High	Unclear	Low	Low	Low
Ali et al.,2015	Unclear	Unclear	High	Unclear	Low	Low	Low
De et al.,2007	Low	Low	High	Low	Low	Low	Low
Przkora et al., 2007	Unclear	Unclear	High	Unclear	Low	Low	High
Suman et al.,2001	Unclear	Unclear	High	Unclear	Low	Low	High
Suman et al.,2003	Unclear	Unclear	High	Unclear	High	Low	High
	D1=Random sequence generation
	D2=Allocation concealment
	D3=Blinding of participants and personnel
	D4=Blinding of outcome assessment
	D5=Incomplete outcome data
	D6=Selective reporting
	D7=Other sources of bias
