# Supplementary material for: The effect of physical exercise on cardiopulmonary fitness in burn patients: A meta-analysis
Source: PLoS One. 2025 Aug 18;20(8):e0330301. doi: 10.1371/journal.pone.0330301 (PMC12360598; doi:10.1371/journal.pone.0330301)
Supplement: S7 Appendix — (XLS) [file pone.0330301.s007.xls]

## Sheet: Sheet1
GRADE judgements for comparisons
Outcomes	Result	Publication bias	Imprecision	Design limitations	Inconsistency	Indirectness	GRADE judgement
VO2Peak	MD = 4.91,95% CI: 3.52–6.29	Down one (p=0.0065<0.05)	None	None	None	None	Moderate
6MWT	MD = 37.11,95%CI:11.72–62.51	None	Down one (n=162)	None	Down two (I²=88%)	None	Very low
FVC%	MD = 6.54,95% CI: 4.9–8.17	None	Down one (n=90)	None	None	None	Moderate
FEV1%	MD = 8.27,95% CI: 7.39–9.14	None	Down one (n=60)	None	None	None	Moderate
HRmax	MD = 6.27,95% CI: 1.75-10.97	None	Down one (n=82)	None	None	None	Moderate
RHR	MD = 2.04,95% CI: -2.71-6.78	None	Down one (n=171)	None	None	None	Moderate
Date:28 Sep 2024	Name of data extractors: GRADEprofiler 3. 6 software
